# Supplementary material for: SNAP25 disease mutations change the energy landscape for synaptic exocytosis due to aberrant SNARE interactions
Source: eLife. 2024 Feb 27;12:RP88619. doi: 10.7554/eLife.88619 (PMC10911398; doi:10.7554/eLife.88619)
Supplement: Figure 2—source data 3. [file elife-88619-fig2-data3.zip]

Archive with 1 entries (1 files):
- Raw images of WB membranes presented in figures 2 +10.pdf
