# Supplementary material for: SNAP25 disease mutations change the energy landscape for synaptic exocytosis due to aberrant SNARE interactions
Source: eLife. 2024 Feb 27;12:RP88619. doi: 10.7554/eLife.88619 (PMC10911398; doi:10.7554/eLife.88619)
Supplement: Figure 9—figure supplement 1—source data 1. [file elife-88619-fig9-figsupp1-data1.zip]

Archive with 6 entries (6 files):
- Figure 9 - figure Supplement 1 - Source data 1/Gel1.jpg
- Figure 9 - figure Supplement 1 - Source data 1/Gel2.jpg
- Figure 9 - figure Supplement 1 - Source data 1/Gel3.jpg
- Figure 9 - figure Supplement 1 - Source data 1/Gel4.jpg
- Figure 9 - figure Supplement 1 - Source data 1/Gel5.jpg
- Figure 9 - figure Supplement 1 - Source data 1/Gel6.jpg
